# Supplementary material for: Identification of Potential Diagnostic and Prognostic Biomarkers for Gastric Cancer Based on Bioinformatic Analysis
Source: Front Genet. 2022 Mar 16;13:862105. doi: 10.3389/fgene.2022.862105 (PMC8966486; doi:10.3389/fgene.2022.862105)
Supplement: Supplementary file 1 [file Table1.XLSX]

## Sheet: Sheet 1
ONTOLOGY	ID	Description	GeneRatio	BgRatio	pvalue	p.adjust	qvalue	geneID	Count
BP	GO:0007091	metaphase/anaphase transition of mitotic cell cycle	9/10	54/18670	7.00005e-23	1.7287e-20	4.81926e-21	BUB1B/CCNB1/CDC20/CDC27/CENPE/MAD2L1/PLK1/BUB3/ANAPC4	9
BP	GO:0044784	metaphase/anaphase transition of cell cycle	9/10	56/18670	9.97136e-23	1.7287e-20	4.81926e-21	BUB1B/CCNB1/CDC20/CDC27/CENPE/MAD2L1/PLK1/BUB3/ANAPC4	9
BP	GO:0010965	regulation of mitotic sister chromatid separation	9/10	57/18670	1.18404e-22	1.7287e-20	4.81926e-21	BUB1B/CCNB1/CDC20/CDC27/CENPE/MAD2L1/PLK1/BUB3/ANAPC4	9
BP	GO:0051306	mitotic sister chromatid separation	9/10	60/18670	1.94536e-22	2.13016e-20	5.93845e-21	BUB1B/CCNB1/CDC20/CDC27/CENPE/MAD2L1/PLK1/BUB3/ANAPC4	9
BP	GO:1905818	regulation of chromosome separation	9/10	62/18670	2.66931e-22	2.33832e-20	6.51874e-21	BUB1B/CCNB1/CDC20/CDC27/CENPE/MAD2L1/PLK1/BUB3/ANAPC4	9
BP	GO:0033047	regulation of mitotic sister chromatid segregation	9/10	68/18670	6.48239e-22	4.73215e-20	1.31922e-20	BUB1B/CCNB1/CDC20/CDC27/CENPE/MAD2L1/PLK1/BUB3/ANAPC4	9
BP	GO:0033045	regulation of sister chromatid segregation	9/10	80/18670	3.04869e-21	1.87771e-19	5.23467e-20	BUB1B/CCNB1/CDC20/CDC27/CENPE/MAD2L1/PLK1/BUB3/ANAPC4	9
BP	GO:0031145	anaphase-promoting complex-dependent catabolic process	9/10	81/18670	3.42961e-21	1.87771e-19	5.23467e-20	BUB1B/CCNB1/CDK1/CDC20/CDC27/MAD2L1/PLK1/BUB3/ANAPC4	9
BP	GO:0051304	chromosome separation	9/10	90/18670	9.2803e-21	4.51641e-19	1.25908e-19	BUB1B/CCNB1/CDC20/CDC27/CENPE/MAD2L1/PLK1/BUB3/ANAPC4	9
BP	GO:0051983	regulation of chromosome segregation	9/10	103/18670	3.29573e-20	1.44353e-18	4.02426e-19	BUB1B/CCNB1/CDC20/CDC27/CENPE/MAD2L1/PLK1/BUB3/ANAPC4	9
BP	GO:0030071	regulation of mitotic metaphase/anaphase transition	8/10	51/18670	7.80597e-20	3.1082e-18	8.665e-19	BUB1B/CCNB1/CDC20/CENPE/MAD2L1/PLK1/BUB3/ANAPC4	8
BP	GO:1902099	regulation of metaphase/anaphase transition of cell cycle	8/10	53/18670	1.08632e-19	3.96507e-18	1.10538e-18	BUB1B/CCNB1/CDC20/CENPE/MAD2L1/PLK1/BUB3/ANAPC4	8
BP	GO:0000070	mitotic sister chromatid segregation	9/10	151/18670	1.1556e-18	3.89348e-17	1.08542e-17	BUB1B/CCNB1/CDC20/CDC27/CENPE/MAD2L1/PLK1/BUB3/ANAPC4	9
BP	GO:0007088	regulation of mitotic nuclear division	9/10	164/18670	2.47657e-18	7.74813e-17	2.16002e-17	BUB1B/CCNB1/CDC20/CDC27/CENPE/MAD2L1/PLK1/BUB3/ANAPC4	9
BP	GO:0051783	regulation of nuclear division	9/10	188/18670	8.7046e-18	2.50191e-16	6.97479e-17	BUB1B/CCNB1/CDC20/CDC27/CENPE/MAD2L1/PLK1/BUB3/ANAPC4	9
BP	GO:0000819	sister chromatid segregation	9/10	189/18670	9.13938e-18	2.50191e-16	6.97479e-17	BUB1B/CCNB1/CDC20/CDC27/CENPE/MAD2L1/PLK1/BUB3/ANAPC4	9
BP	GO:1901990	regulation of mitotic cell cycle phase transition	10/10	444/18670	5.23721e-17	1.34935e-15	3.76171e-16	BUB1B/CCNB1/CDK1/CDC20/CDC27/CENPE/MAD2L1/PLK1/BUB3/ANAPC4	10
BP	GO:1901987	regulation of cell cycle phase transition	10/10	480/18670	1.15088e-16	2.80047e-15	7.80713e-16	BUB1B/CCNB1/CDK1/CDC20/CDC27/CENPE/MAD2L1/PLK1/BUB3/ANAPC4	10
BP	GO:0098813	nuclear chromosome segregation	9/10	262/18670	1.81798e-16	4.19092e-15	1.16834e-15	BUB1B/CCNB1/CDC20/CDC27/CENPE/MAD2L1/PLK1/BUB3/ANAPC4	9
BP	GO:0140014	mitotic nuclear division	9/10	264/18670	1.94864e-16	4.26752e-15	1.1897e-15	BUB1B/CCNB1/CDC20/CDC27/CENPE/MAD2L1/PLK1/BUB3/ANAPC4	9
BP	GO:0007059	chromosome segregation	9/10	321/18670	1.15706e-15	2.41331e-14	6.7278e-15	BUB1B/CCNB1/CDC20/CDC27/CENPE/MAD2L1/PLK1/BUB3/ANAPC4	9
BP	GO:0033044	regulation of chromosome organization	9/10	342/18670	2.05894e-15	4.09916e-14	1.14276e-14	BUB1B/CCNB1/CDC20/CDC27/CENPE/MAD2L1/PLK1/BUB3/ANAPC4	9
BP	GO:0007094	mitotic spindle assembly checkpoint	6/10	34/18670	4.78069e-15	8.05363e-14	2.24518e-14	BUB1B/CCNB1/CDC20/MAD2L1/PLK1/BUB3	6
BP	GO:0031577	spindle checkpoint	6/10	34/18670	4.78069e-15	8.05363e-14	2.24518e-14	BUB1B/CCNB1/CDC20/MAD2L1/PLK1/BUB3	6
BP	GO:0071173	spindle assembly checkpoint	6/10	34/18670	4.78069e-15	8.05363e-14	2.24518e-14	BUB1B/CCNB1/CDC20/MAD2L1/PLK1/BUB3	6
BP	GO:0071174	mitotic spindle checkpoint	6/10	34/18670	4.78069e-15	8.05363e-14	2.24518e-14	BUB1B/CCNB1/CDC20/MAD2L1/PLK1/BUB3	6
BP	GO:0045841	negative regulation of mitotic metaphase/anaphase transition	6/10	36/18670	6.92121e-15	1.12277e-13	3.13006e-14	BUB1B/CCNB1/CDC20/MAD2L1/PLK1/BUB3	6
BP	GO:1902100	negative regulation of metaphase/anaphase transition of cell cycle	6/10	37/18670	8.25928e-15	1.29199e-13	3.60179e-14	BUB1B/CCNB1/CDC20/MAD2L1/PLK1/BUB3	6
BP	GO:0000280	nuclear division	9/10	407/18670	9.99509e-15	1.5096e-13	4.20846e-14	BUB1B/CCNB1/CDC20/CDC27/CENPE/MAD2L1/PLK1/BUB3/ANAPC4	9
BP	GO:2000816	negative regulation of mitotic sister chromatid separation	6/10	39/18670	1.15869e-14	1.69169e-13	4.71607e-14	BUB1B/CCNB1/CDC20/MAD2L1/PLK1/BUB3	6
BP	GO:0043161	proteasome-mediated ubiquitin-dependent protein catabolic process	9/10	419/18670	1.30083e-14	1.83795e-13	5.12383e-14	BUB1B/CCNB1/CDK1/CDC20/CDC27/MAD2L1/PLK1/BUB3/ANAPC4	9
BP	GO:1905819	negative regulation of chromosome separation	6/10	40/18670	1.36291e-14	1.86549e-13	5.20059e-14	BUB1B/CCNB1/CDC20/MAD2L1/PLK1/BUB3	6
BP	GO:0033048	negative regulation of mitotic sister chromatid segregation	6/10	42/18670	1.86196e-14	2.47133e-13	6.88956e-14	BUB1B/CCNB1/CDC20/MAD2L1/PLK1/BUB3	6
BP	GO:0048285	organelle fission	9/10	449/18670	2.43443e-14	3.13439e-13	8.73802e-14	BUB1B/CCNB1/CDC20/CDC27/CENPE/MAD2L1/PLK1/BUB3/ANAPC4	9
BP	GO:0033046	negative regulation of sister chromatid segregation	6/10	44/18670	2.50465e-14	3.13439e-13	8.73802e-14	BUB1B/CCNB1/CDC20/MAD2L1/PLK1/BUB3	6
BP	GO:0051985	negative regulation of chromosome segregation	6/10	45/18670	2.88945e-14	3.5155e-13	9.80047e-14	BUB1B/CCNB1/CDC20/MAD2L1/PLK1/BUB3	6
BP	GO:0010498	proteasomal protein catabolic process	9/10	477/18670	4.21033e-14	4.98412e-13	1.38947e-13	BUB1B/CCNB1/CDK1/CDC20/CDC27/MAD2L1/PLK1/BUB3/ANAPC4	9
BP	GO:0045839	negative regulation of mitotic nuclear division	6/10	52/18670	7.21286e-14	8.31377e-13	2.3177e-13	BUB1B/CCNB1/CDC20/MAD2L1/PLK1/BUB3	6
BP	GO:0051784	negative regulation of nuclear division	6/10	60/18670	1.77111e-13	1.98909e-12	5.54518e-13	BUB1B/CCNB1/CDC20/MAD2L1/PLK1/BUB3	6
BP	GO:0007093	mitotic cell cycle checkpoint	7/10	165/18670	4.34857e-13	4.76168e-12	1.32746e-12	BUB1B/CCNB1/CDK1/CDC20/MAD2L1/PLK1/BUB3	7
BP	GO:0000075	cell cycle checkpoint	7/10	216/18670	2.93329e-12	3.13361e-11	8.73585e-12	BUB1B/CCNB1/CDK1/CDC20/MAD2L1/PLK1/BUB3	7
BP	GO:1901991	negative regulation of mitotic cell cycle phase transition	7/10	248/18670	7.77889e-12	8.11227e-11	2.26153e-11	BUB1B/CCNB1/CDK1/CDC20/MAD2L1/PLK1/BUB3	7
BP	GO:1901988	negative regulation of cell cycle phase transition	7/10	267/18670	1.30865e-11	1.33299e-10	3.71611e-11	BUB1B/CCNB1/CDK1/CDC20/MAD2L1/PLK1/BUB3	7
BP	GO:2001251	negative regulation of chromosome organization	6/10	146/18670	4.2211e-11	4.20191e-10	1.17141e-10	BUB1B/CCNB1/CDC20/MAD2L1/PLK1/BUB3	6
BP	GO:0045930	negative regulation of mitotic cell cycle	7/10	338/18670	6.8635e-11	6.68047e-10	1.86238e-10	BUB1B/CCNB1/CDK1/CDC20/MAD2L1/PLK1/BUB3	7
BP	GO:0010948	negative regulation of cell cycle process	7/10	361/18670	1.08891e-10	1.03683e-09	2.89048e-10	BUB1B/CCNB1/CDK1/CDC20/MAD2L1/PLK1/BUB3	7
BP	GO:1902850	microtubule cytoskeleton organization involved in mitosis	5/10	131/18670	3.85907e-09	3.59632e-08	1.00258e-08	CCNB1/CDC20/CENPE/MAD2L1/PLK1	5
BP	GO:0010639	negative regulation of organelle organization	6/10	395/18670	1.68817e-08	1.54046e-07	4.29447e-08	BUB1B/CCNB1/CDC20/MAD2L1/PLK1/BUB3	6
BP	GO:0007077	mitotic nuclear envelope disassembly	3/10	12/18670	2.42824e-08	2.17055e-07	6.05105e-08	CCNB1/CDK1/PLK1	3
BP	GO:0030397	membrane disassembly	3/10	16/18670	6.17403e-08	5.30241e-07	1.4782e-07	CCNB1/CDK1/PLK1	3
BP	GO:0051081	nuclear envelope disassembly	3/10	16/18670	6.17403e-08	5.30241e-07	1.4782e-07	CCNB1/CDK1/PLK1	3
BP	GO:1904666	regulation of ubiquitin protein ligase activity	3/10	22/18670	1.695e-07	1.42771e-06	3.98015e-07	CDC20/MAD2L1/PLK1	3
BP	GO:0007052	mitotic spindle organization	4/10	106/18670	2.00787e-07	1.65933e-06	4.62587e-07	CCNB1/CDC20/CENPE/PLK1	4
BP	GO:0008608	attachment of spindle microtubules to kinetochore	3/10	32/18670	5.44386e-07	4.41558e-06	1.23097e-06	CCNB1/CENPE/BUB3	3
BP	GO:0045931	positive regulation of mitotic cell cycle	4/10	163/18670	1.12882e-06	8.98948e-06	2.50608e-06	CCNB1/CDK1/MAD2L1/ANAPC4	4
BP	GO:0007051	spindle organization	4/10	170/18670	1.33521e-06	1.04433e-05	2.91136e-06	CCNB1/CDC20/CENPE/PLK1	4
BP	GO:0006998	nuclear envelope organization	3/10	52/18670	2.41197e-06	1.82145e-05	5.07784e-06	CCNB1/CDK1/PLK1	3
BP	GO:0051438	regulation of ubiquitin-protein transferase activity	3/10	52/18670	2.41197e-06	1.82145e-05	5.07784e-06	CDC20/MAD2L1/PLK1	3
BP	GO:0007062	sister chromatid cohesion	3/10	63/18670	4.32061e-06	3.20751e-05	8.94186e-06	BUB1B/CDC20/PLK1	3
BP	GO:0051321	meiotic cell cycle	4/10	249/18670	6.08956e-06	4.44538e-05	1.23928e-05	BUB1B/CDC20/PLK1/BUB3	4
BP	GO:0072401	signal transduction involved in DNA integrity checkpoint	3/10	73/18670	6.74797e-06	4.76712e-05	1.32897e-05	CCNB1/CDK1/PLK1	3
BP	GO:0072422	signal transduction involved in DNA damage checkpoint	3/10	73/18670	6.74797e-06	4.76712e-05	1.32897e-05	CCNB1/CDK1/PLK1	3
BP	GO:0072395	signal transduction involved in cell cycle checkpoint	3/10	74/18670	7.03112e-06	4.8883e-05	1.36276e-05	CCNB1/CDK1/PLK1	3
BP	GO:0034502	protein localization to chromosome	3/10	82/18670	9.58401e-06	6.55906e-05	1.82853e-05	CDK1/PLK1/BUB3	3
BP	GO:1903862	positive regulation of oxidative phosphorylation	2/10	10/18670	1.1593e-05	7.81192e-05	2.1778e-05	CCNB1/CDK1	2
BP	GO:0090068	positive regulation of cell cycle process	4/10	298/18670	1.23842e-05	8.21857e-05	2.29117e-05	CCNB1/CDK1/MAD2L1/ANAPC4	4
BP	GO:1901992	positive regulation of mitotic cell cycle phase transition	3/10	91/18670	1.31139e-05	8.57294e-05	2.38996e-05	CCNB1/CDK1/ANAPC4	3
BP	GO:0055015	ventricular cardiac muscle cell development	2/10	11/18670	1.41652e-05	9.12406e-05	2.5436e-05	CCNB1/CDK1	2
BP	GO:1904668	positive regulation of ubiquitin protein ligase activity	2/10	12/18670	1.69934e-05	0.000107871	3.00722e-05	CDC20/PLK1	2
BP	GO:1901989	positive regulation of cell cycle phase transition	3/10	106/18670	2.07371e-05	0.000129755	3.6173e-05	CCNB1/CDK1/ANAPC4	3
BP	GO:0090231	regulation of spindle checkpoint	2/10	14/18670	2.34169e-05	0.000140501	3.91689e-05	CCNB1/MAD2L1	2
BP	GO:0090266	regulation of mitotic cell cycle spindle assembly checkpoint	2/10	14/18670	2.34169e-05	0.000140501	3.91689e-05	CCNB1/MAD2L1	2
BP	GO:1903504	regulation of mitotic spindle checkpoint	2/10	14/18670	2.34169e-05	0.000140501	3.91689e-05	CCNB1/MAD2L1	2
BP	GO:0055012	ventricular cardiac muscle cell differentiation	2/10	16/18670	3.08618e-05	0.000182668	5.09241e-05	CCNB1/CDK1	2
BP	GO:0034501	protein localization to kinetochore	2/10	17/18670	3.49667e-05	0.000203347	5.6689e-05	CDK1/BUB3	2
BP	GO:0045787	positive regulation of cell cycle	4/10	389/18670	3.5284e-05	0.000203347	5.6689e-05	CCNB1/CDK1/MAD2L1/ANAPC4	4
BP	GO:0006997	nucleus organization	3/10	130/18670	3.81965e-05	0.000217273	6.05713e-05	CCNB1/CDK1/PLK1	3
BP	GO:0042770	signal transduction in response to DNA damage	3/10	133/18670	4.08893e-05	0.000229609	6.40102e-05	CCNB1/CDK1/PLK1	3
BP	GO:0000077	DNA damage checkpoint	3/10	145/18670	5.29064e-05	0.000293329	8.17741e-05	CCNB1/CDK1/PLK1	3
BP	GO:0071459	protein localization to chromosome, centromeric region	2/10	21/18670	5.3931e-05	0.000295272	8.23158e-05	CDK1/BUB3	2
BP	GO:0031570	DNA integrity checkpoint	3/10	157/18670	6.70389e-05	0.000362507	0.000101059	CCNB1/CDK1/PLK1	3
BP	GO:0140013	meiotic nuclear division	3/10	172/18670	8.79235e-05	0.00046964	0.000130926	BUB1B/CDC20/PLK1	3
BP	GO:0010971	positive regulation of G2/M transition of mitotic cell cycle	2/10	27/18670	8.99874e-05	0.000474873	0.000132385	CCNB1/CDK1	2
BP	GO:0051984	positive regulation of chromosome segregation	2/10	28/18670	9.68818e-05	0.00050517	0.000140831	CCNB1/ANAPC4	2
BP	GO:0000132	establishment of mitotic spindle orientation	2/10	29/18670	0.000104029	0.000536053	0.00014944	MAD2L1/PLK1	2
BP	GO:0070979	protein K11-linked ubiquitination	2/10	30/18670	0.000111427	0.000560979	0.000156389	CDC27/ANAPC4	2
BP	GO:1902751	positive regulation of cell cycle G2/M phase transition	2/10	30/18670	0.000111427	0.000560979	0.000156389	CCNB1/CDK1	2
BP	GO:1903046	meiotic cell cycle process	3/10	188/18670	0.000114467	0.000569734	0.00015883	BUB1B/CDC20/PLK1	3
BP	GO:0002082	regulation of oxidative phosphorylation	2/10	31/18670	0.000119078	0.000573144	0.000159781	CCNB1/CDK1	2
BP	GO:0031572	G2 DNA damage checkpoint	2/10	31/18670	0.000119078	0.000573144	0.000159781	CDK1/PLK1	2
BP	GO:0043457	regulation of cellular respiration	2/10	31/18670	0.000119078	0.000573144	0.000159781	CCNB1/CDK1	2
BP	GO:1901976	regulation of cell cycle checkpoint	2/10	32/18670	0.00012698	0.000604536	0.000168532	CCNB1/MAD2L1	2
BP	GO:0010389	regulation of G2/M transition of mitotic cell cycle	3/10	196/18670	0.000129503	0.000609916	0.000170032	CCNB1/CDK1/PLK1	3
BP	GO:0040001	establishment of mitotic spindle localization	2/10	33/18670	0.000135134	0.000623038	0.00017369	MAD2L1/PLK1	2
BP	GO:0051443	positive regulation of ubiquitin-protein transferase activity	2/10	33/18670	0.000135134	0.000623038	0.00017369	CDC20/PLK1	2
BP	GO:0031396	regulation of protein ubiquitination	3/10	204/18670	0.000145775	0.000665098	0.000185415	CDC20/MAD2L1/PLK1	3
BP	GO:0051294	establishment of spindle orientation	2/10	35/18670	0.000152194	0.000687228	0.000191585	MAD2L1/PLK1	2
BP	GO:1902749	regulation of cell cycle G2/M phase transition	3/10	213/18670	0.000165614	0.000740195	0.000206351	CCNB1/CDK1/PLK1	3
BP	GO:0016572	histone phosphorylation	2/10	38/18670	0.000179666	0.000786935	0.000219381	CCNB1/CDK1	2
BP	GO:0060045	positive regulation of cardiac muscle cell proliferation	2/10	38/18670	0.000179666	0.000786935	0.000219381	CCNB1/CDK1	2
BP	GO:1903320	regulation of protein modification by small protein conjugation or removal	3/10	231/18670	0.000210409	0.000912468	0.000254377	CDC20/MAD2L1/PLK1	3
BP	GO:0051293	establishment of spindle localization	2/10	43/18670	0.00023045	0.000989579	0.000275874	MAD2L1/PLK1	2
BP	GO:0007080	mitotic metaphase plate congression	2/10	44/18670	0.000241355	0.00102634	0.000286123	CCNB1/CENPE	2
BP	GO:0000086	G2/M transition of mitotic cell cycle	3/10	247/18670	0.000256284	0.00107935	0.000300901	CCNB1/CDK1/PLK1	3
BP	GO:0030261	chromosome condensation	2/10	47/18670	0.000275561	0.00113864	0.000317429	CCNB1/CDK1	2
BP	GO:1903580	positive regulation of ATP metabolic process	2/10	47/18670	0.000275561	0.00113864	0.000317429	CCNB1/CDK1	2
BP	GO:0051653	spindle localization	2/10	48/18670	0.00028746	0.00116581	0.000325003	MAD2L1/PLK1	2
BP	GO:0055023	positive regulation of cardiac muscle tissue growth	2/10	48/18670	0.00028746	0.00116581	0.000325003	CCNB1/CDK1	2
BP	GO:0044839	cell cycle G2/M phase transition	3/10	266/18670	0.000318655	0.00128047	0.000356967	CCNB1/CDK1/PLK1	3
BP	GO:0060421	positive regulation of heart growth	2/10	52/18670	0.000337532	0.00134399	0.000374677	CCNB1/CDK1	2
BP	GO:0006977	DNA damage response, signal transduction by p53 class mediator resulting in cell cycle arrest	2/10	56/18670	0.000391558	0.00150583	0.000419794	CCNB1/CDK1	2
BP	GO:0090307	mitotic spindle assembly	2/10	56/18670	0.000391558	0.00150583	0.000419794	CDC20/PLK1	2
BP	GO:0045981	positive regulation of nucleotide metabolic process	2/10	57/18670	0.00040568	0.00150583	0.000419794	CCNB1/CDK1	2
BP	GO:0051310	metaphase plate congression	2/10	57/18670	0.00040568	0.00150583	0.000419794	CCNB1/CENPE	2
BP	GO:0060043	regulation of cardiac muscle cell proliferation	2/10	57/18670	0.00040568	0.00150583	0.000419794	CCNB1/CDK1	2
BP	GO:0072431	signal transduction involved in mitotic G1 DNA damage checkpoint	2/10	57/18670	0.00040568	0.00150583	0.000419794	CCNB1/CDK1	2
BP	GO:1900544	positive regulation of purine nucleotide metabolic process	2/10	57/18670	0.00040568	0.00150583	0.000419794	CCNB1/CDK1	2
BP	GO:1902400	intracellular signal transduction involved in G1 DNA damage checkpoint	2/10	57/18670	0.00040568	0.00150583	0.000419794	CCNB1/CDK1	2
BP	GO:0072413	signal transduction involved in mitotic cell cycle checkpoint	2/10	59/18670	0.000434663	0.00157341	0.000438634	CCNB1/CDK1	2
BP	GO:1902402	signal transduction involved in mitotic DNA damage checkpoint	2/10	59/18670	0.000434663	0.00157341	0.000438634	CCNB1/CDK1	2
BP	GO:1902403	signal transduction involved in mitotic DNA integrity checkpoint	2/10	59/18670	0.000434663	0.00157341	0.000438634	CCNB1/CDK1	2
BP	GO:0018105	peptidyl-serine phosphorylation	3/10	299/18670	0.000448926	0.00161172	0.000449313	CCNB1/CDK1/PLK1	3
BP	GO:0055025	positive regulation of cardiac muscle tissue development	2/10	62/18670	0.000479979	0.00170919	0.000476487	CCNB1/CDK1	2
BP	GO:0031571	mitotic G1 DNA damage checkpoint	2/10	63/18670	0.000495574	0.00172271	0.000480256	CCNB1/CDK1	2
BP	GO:0044819	mitotic G1/S transition checkpoint	2/10	63/18670	0.000495574	0.00172271	0.000480256	CCNB1/CDK1	2
BP	GO:0046622	positive regulation of organ growth	2/10	63/18670	0.000495574	0.00172271	0.000480256	CCNB1/CDK1	2
BP	GO:0044783	G1 DNA damage checkpoint	2/10	64/18670	0.000511414	0.00176378	0.000491704	CCNB1/CDK1	2
BP	GO:0018209	peptidyl-serine modification	3/10	322/18670	0.000557457	0.00190276	0.000530449	CCNB1/CDK1/PLK1	3
BP	GO:0060038	cardiac muscle cell proliferation	2/10	67/18670	0.000560401	0.00190276	0.000530449	CCNB1/CDK1	2
BP	GO:1900182	positive regulation of protein localization to nucleus	2/10	74/18670	0.000683228	0.00230195	0.000641736	CDK1/PLK1	2
BP	GO:0051303	establishment of chromosome localization	2/10	75/18670	0.000701746	0.0023463	0.000654098	CCNB1/CENPE	2
BP	GO:0050000	chromosome localization	2/10	76/18670	0.000720506	0.00239077	0.000666497	CCNB1/CENPE	2
BP	GO:0055021	regulation of cardiac muscle tissue growth	2/10	78/18670	0.000758752	0.00249875	0.000696599	CCNB1/CDK1	2
BP	GO:0014855	striated muscle cell proliferation	2/10	81/18670	0.000817932	0.00267354	0.000745327	CCNB1/CDK1	2
BP	GO:0071158	positive regulation of cell cycle arrest	2/10	82/18670	0.000838141	0.0027193	0.000758084	CCNB1/CDK1	2
BP	GO:0060420	regulation of heart growth	2/10	84/18670	0.00087928	0.0028318	0.000789446	CCNB1/CDK1	2
BP	GO:0045844	positive regulation of striated muscle tissue development	2/10	87/18670	0.00094279	0.00299233	0.0008342	CCNB1/CDK1	2
BP	GO:0048636	positive regulation of muscle organ development	2/10	87/18670	0.00094279	0.00299233	0.0008342	CCNB1/CDK1	2
BP	GO:1901863	positive regulation of muscle tissue development	2/10	88/18670	0.00096444	0.00303903	0.000847217	CCNB1/CDK1	2
BP	GO:0055013	cardiac muscle cell development	2/10	89/18670	0.000986329	0.0030858	0.000860257	CCNB1/CDK1	2
BP	GO:0045132	meiotic chromosome segregation	2/10	90/18670	0.00100846	0.00313265	0.000873319	BUB1B/PLK1	2
BP	GO:0055006	cardiac cell development	2/10	95/18670	0.00112268	0.0034387	0.000958637	CCNB1/CDK1	2
BP	GO:0097711	ciliary basal body-plasma membrane docking	2/10	95/18670	0.00112268	0.0034387	0.000958637	CDK1/PLK1	2
BP	GO:0042775	mitochondrial ATP synthesis coupled electron transport	2/10	97/18670	0.00117004	0.00353431	0.000985293	CCNB1/CDK1	2
BP	GO:0044773	mitotic DNA damage checkpoint	2/10	97/18670	0.00117004	0.00353431	0.000985293	CCNB1/CDK1	2
BP	GO:0042773	ATP synthesis coupled electron transport	2/10	98/18670	0.00119407	0.00358221	0.000998645	CCNB1/CDK1	2
BP	GO:0055024	regulation of cardiac muscle tissue development	2/10	100/18670	0.00124285	0.00370319	0.00103237	CCNB1/CDK1	2
BP	GO:0000079	regulation of cyclin-dependent protein serine/threonine kinase activity	2/10	102/18670	0.00129258	0.00382533	0.00106642	CCNB1/PLK1	2
BP	GO:0010256	endomembrane system organization	3/10	438/18670	0.00136096	0.00397084	0.00110699	CCNB1/CDK1/PLK1	3
BP	GO:0055017	cardiac muscle tissue growth	2/10	105/18670	0.00136894	0.00397084	0.00110699	CCNB1/CDK1	2
BP	GO:1902750	negative regulation of cell cycle G2/M phase transition	2/10	105/18670	0.00136894	0.00397084	0.00110699	CDK1/PLK1	2
BP	GO:0044774	mitotic DNA integrity checkpoint	2/10	106/18670	0.00139487	0.00399316	0.00111321	CCNB1/CDK1	2
BP	GO:1904029	regulation of cyclin-dependent protein kinase activity	2/10	106/18670	0.00139487	0.00399316	0.00111321	CCNB1/PLK1	2
BP	GO:0030330	DNA damage response, signal transduction by p53 class mediator	2/10	107/18670	0.00142103	0.00404164	0.00112672	CCNB1/CDK1	2
BP	GO:0051225	spindle assembly	2/10	108/18670	0.00144743	0.00406394	0.00113294	CDC20/PLK1	2
BP	GO:0071156	regulation of cell cycle arrest	2/10	108/18670	0.00144743	0.00406394	0.00113294	CCNB1/CDK1	2
BP	GO:0060419	heart growth	2/10	112/18670	0.00155537	0.0043392	0.00120968	CCNB1/CDK1	2
BP	GO:0046620	regulation of organ growth	2/10	113/18670	0.00158295	0.00438817	0.00122333	CCNB1/CDK1	2
BP	GO:1900180	regulation of protein localization to nucleus	2/10	116/18670	0.00166707	0.0045923	0.00128024	CDK1/PLK1	2
BP	GO:0022904	respiratory electron transport chain	2/10	117/18670	0.00169557	0.0046128	0.00128595	CCNB1/CDK1	2
BP	GO:0031398	positive regulation of protein ubiquitination	2/10	117/18670	0.00169557	0.0046128	0.00128595	CDC20/PLK1	2
BP	GO:1903578	regulation of ATP metabolic process	2/10	122/18670	0.00184161	0.00497917	0.00138809	CCNB1/CDK1	2
BP	GO:0007098	centrosome cycle	2/10	124/18670	0.00190165	0.00510996	0.00142455	CDK1/PLK1	2
BP	GO:2000134	negative regulation of G1/S transition of mitotic cell cycle	2/10	125/18670	0.00193202	0.00515991	0.00143847	CCNB1/CDK1	2
BP	GO:0018107	peptidyl-threonine phosphorylation	2/10	126/18670	0.00196262	0.00520986	0.0014524	CDK1/PLK1	2
BP	GO:1902807	negative regulation of cell cycle G1/S phase transition	2/10	131/18670	0.00211909	0.00559133	0.00155875	CCNB1/CDK1	2
BP	GO:0055007	cardiac muscle cell differentiation	2/10	132/18670	0.00215108	0.00564175	0.0015728	CCNB1/CDK1	2
BP	GO:0031023	microtubule organizing center organization	2/10	133/18670	0.00218329	0.00569216	0.00158685	CDK1/PLK1	2
BP	GO:0018210	peptidyl-threonine modification	2/10	134/18670	0.00221574	0.00574257	0.00160091	CDK1/PLK1	2
BP	GO:0030010	establishment of cell polarity	2/10	135/18670	0.00224842	0.0057591	0.00160552	MAD2L1/PLK1	2
BP	GO:1903322	positive regulation of protein modification by small protein conjugation or removal	2/10	135/18670	0.00224842	0.0057591	0.00160552	CDC20/PLK1	2
BP	GO:0007292	female gamete generation	2/10	136/18670	0.00228132	0.00580941	0.00161954	CCNB1/PLK1	2
BP	GO:1900542	regulation of purine nucleotide metabolic process	2/10	142/18670	0.00248357	0.00628788	0.00175293	CCNB1/CDK1	2
BP	GO:0006119	oxidative phosphorylation	2/10	145/18670	0.00258778	0.00651406	0.00181598	CCNB1/CDK1	2
BP	GO:0006140	regulation of nucleotide metabolic process	2/10	146/18670	0.00262297	0.00656492	0.00183016	CCNB1/CDK1	2
BP	GO:0016202	regulation of striated muscle tissue development	2/10	152/18670	0.00283889	0.00706495	0.00196956	CCNB1/CDK1	2
BP	GO:0062013	positive regulation of small molecule metabolic process	2/10	153/18670	0.00287566	0.00711605	0.00198381	CCNB1/CDK1	2
BP	GO:1901861	regulation of muscle tissue development	2/10	155/18670	0.0029499	0.00725874	0.00202359	CCNB1/CDK1	2
BP	GO:0048634	regulation of muscle organ development	2/10	156/18670	0.00298736	0.00730984	0.00203783	CCNB1/CDK1	2
BP	GO:0043467	regulation of generation of precursor metabolites and energy	2/10	158/18670	0.00306294	0.00745316	0.00207779	CCNB1/CDK1	2
BP	GO:0035051	cardiocyte differentiation	2/10	167/18670	0.0034142	0.00826199	0.00230327	CCNB1/CDK1	2
BP	GO:0140056	organelle localization by membrane tethering	2/10	169/18670	0.00349472	0.00841037	0.00234464	CDK1/PLK1	2
BP	GO:0055002	striated muscle cell development	2/10	173/18670	0.00365843	0.00875623	0.00244106	CCNB1/CDK1	2
BP	GO:2001252	positive regulation of chromosome organization	2/10	174/18670	0.00369991	0.00880739	0.00245532	CCNB1/ANAPC4	2
BP	GO:0022406	membrane docking	2/10	178/18670	0.00386805	0.00915787	0.00255302	CDK1/PLK1	2
BP	GO:0048639	positive regulation of developmental growth	2/10	184/18670	0.00412689	0.00966619	0.00269473	CCNB1/CDK1	2
BP	GO:2000045	regulation of G1/S transition of mitotic cell cycle	2/10	184/18670	0.00412689	0.00966619	0.00269473	CCNB1/CDK1	2
BP	GO:0022900	electron transport chain	2/10	186/18670	0.00421493	0.00976793	0.00272309	CCNB1/CDK1	2
BP	GO:0055001	muscle cell development	2/10	186/18670	0.00421493	0.00976793	0.00272309	CCNB1/CDK1	2
BP	GO:0006367	transcription initiation from RNA polymerase II promoter	2/10	188/18670	0.00430384	0.00992149	0.00276591	CCNB1/CDK1	2
BP	GO:0045333	cellular respiration	2/10	193/18670	0.00452996	0.0103881	0.00289598	CCNB1/CDK1	2
BP	GO:0031099	regeneration	2/10	198/18670	0.00476153	0.0108622	0.00302817	CCNB1/CDK1	2
BP	GO:1902806	regulation of cell cycle G1/S phase transition	2/10	202/18670	0.00495069	0.0112352	0.00313215	CCNB1/CDK1	2
BP	GO:0035265	organ growth	2/10	204/18670	0.00504657	0.0113938	0.00317635	CCNB1/CDK1	2
BP	GO:0006323	DNA packaging	2/10	210/18670	0.00533938	0.0117046	0.00326301	CCNB1/CDK1	2
BP	GO:0007163	establishment or maintenance of cell polarity	2/10	210/18670	0.00533938	0.0117046	0.00326301	MAD2L1/PLK1	2
BP	GO:0007135	meiosis II	1/10	10/18670	0.00534458	0.0117046	0.00326301	BUB1B	1
BP	GO:0061983	meiosis II cell cycle process	1/10	10/18670	0.00534458	0.0117046	0.00326301	BUB1B	1
BP	GO:0071281	cellular response to iron ion	1/10	10/18670	0.00534458	0.0117046	0.00326301	CCNB1	1
BP	GO:1902101	positive regulation of metaphase/anaphase transition of cell cycle	1/10	10/18670	0.00534458	0.0117046	0.00326301	ANAPC4	1
BP	GO:0031442	positive regulation of mRNA 3'-end processing	1/10	11/18670	0.00587762	0.0126196	0.00351808	CCNB1	1
BP	GO:0031915	positive regulation of synaptic plasticity	1/10	11/18670	0.00587762	0.0126196	0.00351808	CDC20	1
BP	GO:0035404	histone-serine phosphorylation	1/10	11/18670	0.00587762	0.0126196	0.00351808	CCNB1	1
BP	GO:1905820	positive regulation of chromosome separation	1/10	11/18670	0.00587762	0.0126196	0.00351808	ANAPC4	1
BP	GO:0051988	regulation of attachment of spindle microtubules to kinetochore	1/10	12/18670	0.00641041	0.013564	0.00378137	CCNB1	1
BP	GO:0070601	centromeric sister chromatid cohesion	1/10	12/18670	0.00641041	0.013564	0.00378137	BUB1B	1
BP	GO:0072697	protein localization to cell cortex	1/10	12/18670	0.00641041	0.013564	0.00378137	PLK1	1
BP	GO:0048738	cardiac muscle tissue development	2/10	233/18670	0.00653299	0.013757	0.00383516	CCNB1/CDK1	2
BP	GO:0007050	cell cycle arrest	2/10	237/18670	0.00675199	0.0141501	0.00394475	CCNB1/CDK1	2
BP	GO:0033002	muscle cell proliferation	2/10	239/18670	0.00686275	0.0143137	0.00399037	CCNB1/CDK1	2
BP	GO:0033127	regulation of histone phosphorylation	1/10	13/18670	0.00694293	0.0143444	0.00399891	CCNB1	1
BP	GO:0051315	attachment of mitotic spindle microtubules to kinetochore	1/10	13/18670	0.00694293	0.0143444	0.00399891	CENPE	1
BP	GO:0006352	DNA-templated transcription, initiation	2/10	249/18670	0.00742903	0.0150882	0.00420628	CCNB1/CDK1	2
BP	GO:0048308	organelle inheritance	1/10	14/18670	0.0074752	0.0150882	0.00420628	CDK1	1
BP	GO:0048313	Golgi inheritance	1/10	14/18670	0.0074752	0.0150882	0.00420628	CDK1	1
BP	GO:0072425	signal transduction involved in G2 DNA damage checkpoint	1/10	14/18670	0.0074752	0.0150882	0.00420628	PLK1	1
BP	GO:0090128	regulation of synapse maturation	1/10	14/18670	0.0074752	0.0150882	0.00420628	CDC20	1
BP	GO:0034504	protein localization to nucleus	2/10	262/18670	0.00819612	0.0164674	0.00459078	CDK1/PLK1	2
BP	GO:0072331	signal transduction by p53 class mediator	2/10	267/18670	0.00850038	0.0169234	0.00471789	CCNB1/CDK1	2
BP	GO:0051382	kinetochore assembly	1/10	16/18670	0.00853897	0.0169234	0.00471789	CENPE	1
BP	GO:0051444	negative regulation of ubiquitin-protein transferase activity	1/10	16/18670	0.00853897	0.0169234	0.00471789	MAD2L1	1
BP	GO:0045927	positive regulation of growth	2/10	270/18670	0.00868538	0.017136	0.00477716	CCNB1/CDK1	2
BP	GO:0017085	response to insecticide	1/10	17/18670	0.00907048	0.017736	0.00494443	CCNB1	1
BP	GO:0062033	positive regulation of mitotic sister chromatid segregation	1/10	17/18670	0.00907048	0.017736	0.00494443	ANAPC4	1
BP	GO:0000082	G1/S transition of mitotic cell cycle	2/10	279/18670	0.00925132	0.0180092	0.0050206	CCNB1/CDK1	2
BP	GO:0016579	protein deubiquitination	2/10	283/18670	0.00950809	0.0184272	0.00513712	CDK1/CDC20	2
BP	GO:0021700	developmental maturation	2/10	284/18670	0.00957279	0.0184336	0.00513892	CCNB1/CDC20	2
BP	GO:0015980	energy derivation by oxidation of organic compounds	2/10	285/18670	0.00963768	0.0184336	0.00513892	CCNB1/CDK1	2
BP	GO:0051348	negative regulation of transferase activity	2/10	285/18670	0.00963768	0.0184336	0.00513892	MAD2L1/PLK1	2
BP	GO:0051146	striated muscle cell differentiation	2/10	293/18670	0.010164	0.0193559	0.00539601	CCNB1/CDK1	2
BP	GO:0044843	cell cycle G1/S phase transition	2/10	298/18670	0.0104995	0.0199081	0.00554996	CCNB1/CDK1	2
BP	GO:0070646	protein modification by small protein removal	2/10	299/18670	0.0105671	0.01995	0.00556166	CDK1/CDC20	2
BP	GO:0007095	mitotic G2 DNA damage checkpoint	1/10	20/18670	0.0106634	0.0199598	0.00556437	CDK1	1
BP	GO:1901673	regulation of mitotic spindle assembly	1/10	20/18670	0.0106634	0.0199598	0.00556437	PLK1	1
BP	GO:0046034	ATP metabolic process	2/10	305/18670	0.0109774	0.0204599	0.00570381	CCNB1/CDK1	2
BP	GO:0051383	kinetochore organization	1/10	21/18670	0.0111939	0.0207751	0.00579168	CENPE	1
BP	GO:0000209	protein polyubiquitination	2/10	310/18670	0.0113246	0.0209291	0.00583458	CDC27/ANAPC4	2
BP	GO:0007064	mitotic sister chromatid cohesion	1/10	23/18670	0.0122541	0.0224573	0.00626063	CDC20	1
BP	GO:0070193	synaptonemal complex organization	1/10	23/18670	0.0122541	0.0224573	0.00626063	PLK1	1
BP	GO:1903829	positive regulation of cellular protein localization	2/10	324/18670	0.0123229	0.0224892	0.00626953	CDK1/PLK1	2
BP	GO:0071103	DNA conformation change	2/10	327/18670	0.0125417	0.0227937	0.0063544	CCNB1/CDK1	2
BP	GO:0071902	positive regulation of protein serine/threonine kinase activity	2/10	334/18670	0.0130591	0.0236359	0.00658919	CCNB1/CDK1	2
BP	GO:0009205	purine ribonucleoside triphosphate metabolic process	2/10	335/18670	0.0131338	0.0236732	0.00659959	CCNB1/CDK1	2
BP	GO:0009167	purine ribonucleoside monophosphate metabolic process	2/10	340/18670	0.01351	0.0241894	0.00674349	CCNB1/CDK1	2
BP	GO:0009126	purine nucleoside monophosphate metabolic process	2/10	341/18670	0.0135858	0.0241894	0.00674349	CCNB1/CDK1	2
BP	GO:0009199	ribonucleoside triphosphate metabolic process	2/10	341/18670	0.0135858	0.0241894	0.00674349	CCNB1/CDK1	2
BP	GO:0009144	purine nucleoside triphosphate metabolic process	2/10	342/18670	0.0136618	0.0242262	0.00675377	CCNB1/CDK1	2
BP	GO:0001556	oocyte maturation	1/10	26/18670	0.0138425	0.0243494	0.0067881	CCNB1	1
BP	GO:0060074	synapse maturation	1/10	26/18670	0.0138425	0.0243494	0.0067881	CDC20	1
BP	GO:0048638	regulation of developmental growth	2/10	347/18670	0.0140447	0.0246063	0.00685973	CCNB1/CDK1	2
BP	GO:0090169	regulation of spindle assembly	1/10	27/18670	0.0143714	0.0250784	0.00699133	PLK1	1
BP	GO:0009161	ribonucleoside monophosphate metabolic process	2/10	354/18670	0.0145887	0.0253565	0.00706886	CCNB1/CDK1	2
BP	GO:0022412	cellular process involved in reproduction in multicellular organism	2/10	357/18670	0.0148246	0.0255931	0.00713482	CCNB1/PLK1	2
BP	GO:0031440	regulation of mRNA 3'-end processing	1/10	28/18670	0.0149001	0.0255931	0.00713482	CCNB1	1
BP	GO:0071168	protein localization to chromatin	1/10	28/18670	0.0149001	0.0255931	0.00713482	PLK1	1
BP	GO:0009141	nucleoside triphosphate metabolic process	2/10	362/18670	0.0152216	0.0260431	0.00726028	CCNB1/CDK1	2
BP	GO:0010038	response to metal ion	2/10	364/18670	0.0153816	0.0260915	0.00727375	CCNB1/CDK1	2
BP	GO:0010800	positive regulation of peptidyl-threonine phosphorylation	1/10	29/18670	0.0154285	0.0260915	0.00727375	PLK1	1
BP	GO:0051642	centrosome localization	1/10	29/18670	0.0154285	0.0260915	0.00727375	MAD2L1	1
BP	GO:0060271	cilium assembly	2/10	366/18670	0.0155425	0.0261831	0.0072993	CDK1/PLK1	2
BP	GO:0044818	mitotic G2/M transition checkpoint	1/10	30/18670	0.0159567	0.0266757	0.00743662	CDK1	1
BP	GO:0061842	microtubule organizing center localization	1/10	30/18670	0.0159567	0.0266757	0.00743662	MAD2L1	1
BP	GO:0009123	nucleoside monophosphate metabolic process	2/10	375/18670	0.0162754	0.0270422	0.00753879	CCNB1/CDK1	2
BP	GO:0007143	female meiotic nuclear division	1/10	31/18670	0.0164846	0.0270422	0.00753879	PLK1	1
BP	GO:0040020	regulation of meiotic nuclear division	1/10	31/18670	0.0164846	0.0270422	0.00753879	CDC20	1
BP	GO:0045737	positive regulation of cyclin-dependent protein serine/threonine kinase activity	1/10	31/18670	0.0164846	0.0270422	0.00753879	CCNB1	1
BP	GO:0050685	positive regulation of mRNA processing	1/10	31/18670	0.0164846	0.0270422	0.00753879	CCNB1	1
BP	GO:0042176	regulation of protein catabolic process	2/10	381/18670	0.0167722	0.0274114	0.00764171	MAD2L1/PLK1	2
BP	GO:0044782	cilium organization	2/10	384/18670	0.0170231	0.027718	0.0077272	CDK1/PLK1	2
BP	GO:0042692	muscle cell differentiation	2/10	385/18670	0.0171071	0.0277516	0.00773656	CCNB1/CDK1	2
BP	GO:0014706	striated muscle tissue development	2/10	390/18670	0.0175299	0.0281406	0.00784501	CCNB1/CDK1	2
BP	GO:0010039	response to iron ion	1/10	33/18670	0.0175397	0.0281406	0.00784501	CCNB1	1
BP	GO:0045736	negative regulation of cyclin-dependent protein serine/threonine kinase activity	1/10	33/18670	0.0175397	0.0281406	0.00784501	PLK1	1
BP	GO:1904030	negative regulation of cyclin-dependent protein kinase activity	1/10	34/18670	0.0180668	0.0288806	0.0080513	PLK1	1
BP	GO:1904031	positive regulation of cyclin-dependent protein kinase activity	1/10	35/18670	0.0185937	0.0296148	0.00825598	CCNB1	1
BP	GO:0060537	muscle tissue development	2/10	408/18670	0.019089	0.0302337	0.00842852	CCNB1/CDK1	2
BP	GO:0045740	positive regulation of DNA replication	1/10	36/18670	0.0191204	0.0302337	0.00842852	CDK1	1
BP	GO:0007517	muscle organ development	2/10	410/18670	0.0192658	0.030354	0.00846206	CCNB1/CDK1	2
BP	GO:0014037	Schwann cell differentiation	1/10	37/18670	0.0196468	0.0307332	0.00856777	CDK1	1
BP	GO:0060236	regulation of mitotic spindle organization	1/10	37/18670	0.0196468	0.0307332	0.00856777	PLK1	1
BP	GO:0001933	negative regulation of protein phosphorylation	2/10	429/18670	0.0209807	0.032703	0.0091169	CCNB1/PLK1	2
BP	GO:0090224	regulation of spindle organization	1/10	41/18670	0.0217498	0.0337816	0.00941761	PLK1	1
BP	GO:0046688	response to copper ion	1/10	44/18670	0.0233244	0.035985	0.0100319	CDK1	1
BP	GO:0016570	histone modification	2/10	454/18670	0.0233327	0.035985	0.0100319	CCNB1/CDK1	2
BP	GO:0062012	regulation of small molecule metabolic process	2/10	459/18670	0.023816	0.0366014	0.0102037	CCNB1/CDK1	2
BP	GO:0014075	response to amine	1/10	46/18670	0.0243729	0.0370671	0.0103335	CDK1	1
BP	GO:0031648	protein destabilization	1/10	46/18670	0.0243729	0.0370671	0.0103335	PLK1	1
BP	GO:0048599	oocyte development	1/10	46/18670	0.0243729	0.0370671	0.0103335	CCNB1	1
BP	GO:0042326	negative regulation of phosphorylation	2/10	468/18670	0.0246964	0.0374292	0.0104345	CCNB1/PLK1	2
BP	GO:0010799	regulation of peptidyl-threonine phosphorylation	1/10	47/18670	0.0248967	0.0376027	0.0104828	PLK1	1
BP	GO:0016569	covalent chromatin modification	2/10	474/18670	0.025291	0.0380668	0.0106122	CCNB1/CDK1	2
BP	GO:0051445	regulation of meiotic cell cycle	1/10	49/18670	0.0259437	0.0389155	0.0108488	CDC20	1
BP	GO:0009994	oocyte differentiation	1/10	51/18670	0.0269896	0.040209	0.0112094	CCNB1	1
BP	GO:0048146	positive regulation of fibroblast proliferation	1/10	51/18670	0.0269896	0.040209	0.0112094	CCNB1	1
BP	GO:0045840	positive regulation of mitotic nuclear division	1/10	53/18670	0.0280346	0.0416242	0.011604	ANAPC4	1
BP	GO:0034508	centromere complex assembly	1/10	56/18670	0.0296	0.0438001	0.0122105	CENPE	1
BP	GO:0045143	homologous chromosome segregation	1/10	57/18670	0.0301214	0.0442724	0.0123422	PLK1	1
BP	GO:0071398	cellular response to fatty acid	1/10	57/18670	0.0301214	0.0442724	0.0123422	CCNB1	1
BP	GO:0046686	response to cadmium ion	1/10	63/18670	0.0332441	0.0486986	0.0135762	CDK1	1
BP	GO:0014823	response to activity	1/10	65/18670	0.0342829	0.0498868	0.0139074	CDK1	1
BP	GO:0070192	chromosome organization involved in meiotic cell cycle	1/10	65/18670	0.0342829	0.0498868	0.0139074	BUB1B	1
BP	GO:0051785	positive regulation of nuclear division	1/10	66/18670	0.034802	0.0504744	0.0140712	ANAPC4	1
BP	GO:0000281	mitotic cytokinesis	1/10	73/18670	0.0384284	0.0551857	0.0153846	PLK1	1
BP	GO:0031100	animal organ regeneration	1/10	73/18670	0.0384284	0.0551857	0.0153846	CDK1	1
BP	GO:0045685	regulation of glial cell differentiation	1/10	73/18670	0.0384284	0.0551857	0.0153846	CDK1	1
BP	GO:0007422	peripheral nervous system development	1/10	75/18670	0.0394623	0.0564852	0.0157469	CDK1	1
BP	GO:0031397	negative regulation of protein ubiquitination	1/10	77/18670	0.0404951	0.0575873	0.0160541	MAD2L1	1
BP	GO:0048678	response to axon injury	1/10	77/18670	0.0404951	0.0575873	0.0160541	CDK1	1
BP	GO:0042246	tissue regeneration	1/10	78/18670	0.0410112	0.0579449	0.0161538	CCNB1	1
BP	GO:1903313	positive regulation of mRNA metabolic process	1/10	78/18670	0.0410112	0.0579449	0.0161538	CCNB1	1
BP	GO:0032436	positive regulation of proteasomal ubiquitin-dependent protein catabolic process	1/10	81/18670	0.0425579	0.0599368	0.0167091	PLK1	1
BP	GO:0048145	regulation of fibroblast proliferation	1/10	83/18670	0.0435877	0.0611905	0.0170586	CCNB1	1
BP	GO:0048144	fibroblast proliferation	1/10	84/18670	0.0441023	0.061715	0.0172049	CCNB1	1
BP	GO:0006890	retrograde vesicle-mediated transport, Golgi to ER	1/10	86/18670	0.0451307	0.0627531	0.0174943	CENPE	1
BP	GO:0070542	response to fatty acid	1/10	86/18670	0.0451307	0.0627531	0.0174943	CCNB1	1
BP	GO:0048477	oogenesis	1/10	87/18670	0.0456445	0.0632667	0.0176374	CCNB1	1
BP	GO:1903321	negative regulation of protein modification by small protein conjugation or removal	1/10	88/18670	0.046158	0.0637767	0.0177796	MAD2L1	1
BP	GO:0032465	regulation of cytokinesis	1/10	89/18670	0.0466714	0.0642832	0.0179208	PLK1	1
BP	GO:0031058	positive regulation of histone modification	1/10	90/18670	0.0471844	0.0647861	0.018061	CCNB1	1
BP	GO:0001578	microtubule bundle formation	1/10	91/18670	0.0476972	0.0652856	0.0182003	PLK1	1
BP	GO:0010972	negative regulation of G2/M transition of mitotic cell cycle	1/10	93/18670	0.0487221	0.0664807	0.0185334	CDK1	1
BP	GO:2000060	positive regulation of ubiquitin-dependent protein catabolic process	1/10	95/18670	0.049746	0.067667	0.0188641	PLK1	1
BP	GO:0019886	antigen processing and presentation of exogenous peptide antigen via MHC class II	1/10	98/18670	0.05128	0.069323	0.0193258	CENPE	1
BP	GO:0031124	mRNA 3'-end processing	1/10	98/18670	0.05128	0.069323	0.0193258	CCNB1	1
BP	GO:0070301	cellular response to hydrogen peroxide	1/10	99/18670	0.0517909	0.0697981	0.0194583	CDK1	1
BP	GO:0061640	cytoskeleton-dependent cytokinesis	1/10	100/18670	0.0523014	0.07027	0.0195898	PLK1	1
BP	GO:0002495	antigen processing and presentation of peptide antigen via MHC class II	1/10	101/18670	0.0528118	0.0705231	0.0196604	CENPE	1
BP	GO:1903008	organelle disassembly	1/10	101/18670	0.0528118	0.0705231	0.0196604	CDK1	1
BP	GO:0002504	antigen processing and presentation of peptide or polysaccharide antigen via MHC class II	1/10	102/18670	0.0533219	0.0709878	0.0197899	CENPE	1
BP	GO:1905269	positive regulation of chromatin organization	1/10	103/18670	0.0538317	0.0714494	0.0199186	CCNB1	1
BP	GO:1901800	positive regulation of proteasomal protein catabolic process	1/10	104/18670	0.0543413	0.0719078	0.0200464	PLK1	1
BP	GO:0006275	regulation of DNA replication	1/10	108/18670	0.0563772	0.0743772	0.0207348	CDK1	1
BP	GO:0007127	meiosis I	1/10	114/18670	0.0594237	0.0779269	0.0217244	PLK1	1
BP	GO:0042752	regulation of circadian rhythm	1/10	114/18670	0.0594237	0.0779269	0.0217244	CDK1	1
BP	GO:1904375	regulation of protein localization to cell periphery	1/10	115/18670	0.0599306	0.078357	0.0218443	PLK1	1
BP	GO:0007569	cell aging	1/10	116/18670	0.0604372	0.0787843	0.0219634	CDK1	1
BP	GO:0061982	meiosis I cell cycle process	1/10	119/18670	0.0619557	0.080524	0.0224484	PLK1	1
BP	GO:1903052	positive regulation of proteolysis involved in cellular protein catabolic process	1/10	120/18670	0.0624613	0.080941	0.0225647	PLK1	1
BP	GO:0046718	viral entry into host cell	1/10	121/18670	0.0629667	0.0813553	0.0226802	CDK1	1
BP	GO:0032434	regulation of proteasomal ubiquitin-dependent protein catabolic process	1/10	122/18670	0.0634719	0.0817668	0.0227949	PLK1	1
BP	GO:0014013	regulation of gliogenesis	1/10	124/18670	0.0644815	0.0825816	0.023022	CDK1	1
BP	GO:0048284	organelle fusion	1/10	124/18670	0.0644815	0.0825816	0.023022	CDK1	1
BP	GO:0045471	response to ethanol	1/10	125/18670	0.0649859	0.082985	0.0231345	CDK1	1
BP	GO:0042177	negative regulation of protein catabolic process	1/10	132/18670	0.0685101	0.0869781	0.0242477	MAD2L1	1
BP	GO:0045995	regulation of embryonic development	1/10	132/18670	0.0685101	0.0869781	0.0242477	CDK1	1
BP	GO:0030260	entry into host cell	1/10	134/18670	0.0695148	0.0869928	0.0242518	CDK1	1
BP	GO:0044409	entry into host	1/10	134/18670	0.0695148	0.0869928	0.0242518	CDK1	1
BP	GO:0048565	digestive tract development	1/10	134/18670	0.0695148	0.0869928	0.0242518	CCNB1	1
BP	GO:0051806	entry into cell of other organism involved in symbiotic interaction	1/10	134/18670	0.0695148	0.0869928	0.0242518	CDK1	1
BP	GO:0051828	entry into other organism involved in symbiotic interaction	1/10	134/18670	0.0695148	0.0869928	0.0242518	CDK1	1
BP	GO:0050684	regulation of mRNA processing	1/10	137/18670	0.0710201	0.0886233	0.0247063	CCNB1	1
BP	GO:1903364	positive regulation of cellular protein catabolic process	1/10	140/18670	0.0725231	0.0902418	0.0251575	PLK1	1
BP	GO:0007030	Golgi organization	1/10	142/18670	0.0735239	0.091228	0.0254325	CDK1	1
BP	GO:0031056	regulation of histone modification	1/10	143/18670	0.074024	0.091589	0.0255331	CCNB1	1
BP	GO:0071901	negative regulation of protein serine/threonine kinase activity	1/10	145/18670	0.0750233	0.0923992	0.025759	PLK1	1
BP	GO:0042542	response to hydrogen peroxide	1/10	146/18670	0.0755226	0.0923992	0.025759	CDK1	1
BP	GO:0055123	digestive system development	1/10	146/18670	0.0755226	0.0923992	0.025759	CCNB1	1
BP	GO:2000241	regulation of reproductive process	1/10	146/18670	0.0755226	0.0923992	0.025759	CDC20	1
BP	GO:0071236	cellular response to antibiotic	1/10	147/18670	0.0760217	0.0927507	0.025857	CDK1	1
BP	GO:0050773	regulation of dendrite development	1/10	149/18670	0.0770191	0.093447	0.0260511	CDC20	1
BP	GO:2000058	regulation of ubiquitin-dependent protein catabolic process	1/10	149/18670	0.0770191	0.093447	0.0260511	PLK1	1
BP	GO:0007338	single fertilization	1/10	150/18670	0.0775174	0.0935334	0.0260752	CDK1	1
BP	GO:0031123	RNA 3'-end processing	1/10	150/18670	0.0775174	0.0935334	0.0260752	CCNB1	1
BP	GO:0000187	activation of MAPK activity	1/10	152/18670	0.0785134	0.0944749	0.0263376	CDK1	1
CC	GO:0005819	spindle	8/10	347/19717	3.7073e-13	1.48292e-11	2.73169e-12	BUB1B/CCNB1/CDK1/CDC20/CDC27/CENPE/MAD2L1/PLK1	8
CC	GO:0000777	condensed chromosome kinetochore	6/10	105/19717	4.07373e-12	8.14745e-11	1.50085e-11	BUB1B/CCNB1/CENPE/MAD2L1/PLK1/BUB3	6
CC	GO:0000779	condensed chromosome, centromeric region	6/10	118/19717	8.32206e-12	1.10961e-10	2.04402e-11	BUB1B/CCNB1/CENPE/MAD2L1/PLK1/BUB3	6
CC	GO:0000776	kinetochore	6/10	135/19717	1.89153e-11	1.89153e-10	3.48439e-11	BUB1B/CCNB1/CENPE/MAD2L1/PLK1/BUB3	6
CC	GO:0098687	chromosomal region	7/10	349/19717	5.8791e-11	4.70328e-10	8.66394e-11	BUB1B/CCNB1/CDK1/CENPE/MAD2L1/PLK1/BUB3	7
CC	GO:0000775	chromosome, centromeric region	6/10	193/19717	1.6542e-10	1.1028e-09	2.03148e-10	BUB1B/CCNB1/CENPE/MAD2L1/PLK1/BUB3	6
CC	GO:0005680	anaphase-promoting complex	4/10	21/19717	1.98822e-10	1.13613e-09	2.09287e-10	BUB1B/CDC20/CDC27/ANAPC4	4
CC	GO:0000793	condensed chromosome	6/10	223/19717	3.95741e-10	1.97871e-09	3.64499e-10	BUB1B/CCNB1/CENPE/MAD2L1/PLK1/BUB3	6
CC	GO:0000152	nuclear ubiquitin ligase complex	4/10	43/19717	4.07777e-09	1.81234e-08	3.33852e-09	BUB1B/CDC20/CDC27/ANAPC4	4
CC	GO:0005876	spindle microtubule	4/10	59/19717	1.49799e-08	5.99196e-08	1.10378e-08	CDK1/CDC27/CENPE/PLK1	4
CC	GO:0000940	condensed chromosome outer kinetochore	3/10	14/19717	3.40961e-08	1.23986e-07	2.28395e-08	BUB1B/CCNB1/PLK1	3
CC	GO:0000778	condensed nuclear chromosome kinetochore	3/10	15/19717	4.26088e-08	1.42029e-07	2.61633e-08	BUB1B/CCNB1/PLK1	3
CC	GO:0000780	condensed nuclear chromosome, centromeric region	3/10	26/19717	2.42766e-07	7.46973e-07	1.376e-07	BUB1B/CCNB1/PLK1	3
CC	GO:0031461	cullin-RING ubiquitin ligase complex	4/10	158/19717	8.02923e-07	2.29407e-06	4.22591e-07	BUB1B/CDC20/CDC27/ANAPC4	4
CC	GO:0000922	spindle pole	4/10	164/19717	9.31956e-07	2.48522e-06	4.57803e-07	CCNB1/CDC20/MAD2L1/PLK1	4
CC	GO:0000151	ubiquitin ligase complex	4/10	282/19717	8.03846e-06	2.00962e-05	3.70192e-06	BUB1B/CDC20/CDC27/ANAPC4	4
CC	GO:0000794	condensed nuclear chromosome	3/10	99/19717	1.43629e-05	3.3795e-05	6.22539e-06	BUB1B/CCNB1/PLK1	3
CC	GO:0072686	mitotic spindle	3/10	109/19717	1.91727e-05	4.2606e-05	7.84847e-06	CDK1/CENPE/MAD2L1	3
CC	GO:0005874	microtubule	4/10	416/19717	3.70866e-05	7.80772e-05	1.43826e-05	CDK1/CDC27/CENPE/PLK1	4
CC	GO:0030496	midbody	3/10	173/19717	7.61366e-05	0.000152273	2.80503e-05	CDK1/CENPE/PLK1	3
CC	GO:0051233	spindle midzone	2/10	34/19717	0.000128761	0.00024526	4.51794e-05	CENPE/PLK1	2
CC	GO:0000307	cyclin-dependent protein kinase holoenzyme complex	2/10	42/19717	0.00019719	0.000358528	6.60446e-05	CCNB1/CDK1	2
CC	GO:1902554	serine/threonine protein kinase complex	2/10	88/19717	0.00086586	0.00150584	0.000277392	CCNB1/CDK1	2
CC	GO:1902911	protein kinase complex	2/10	109/19717	0.00132382	0.00220636	0.000406435	CCNB1/CDK1	2
CC	GO:0044615	nuclear pore nuclear basket	1/10	12/19717	0.00607086	0.00971337	0.00178931	MAD2L1	1
CC	GO:1990023	mitotic spindle midzone	1/10	13/19717	0.00657526	0.0101158	0.00186344	CENPE	1
CC	GO:0061695	transferase complex, transferring phosphorus-containing groups	2/10	259/19717	0.00721539	0.0106895	0.00196911	CCNB1/CDK1	2
CC	GO:0034451	centriolar satellite	1/10	30/19717	0.015115	0.0215928	0.00397762	PLK1	1
CC	GO:0000795	synaptonemal complex	1/10	40/19717	0.0201074	0.0268099	0.00493866	PLK1	1
CC	GO:0099086	synaptonemal structure	1/10	40/19717	0.0201074	0.0268099	0.00493866	PLK1	1
CC	GO:0005759	mitochondrial matrix	2/10	469/19717	0.02239	0.0288903	0.0053219	CCNB1/CDK1	2
CC	GO:0005871	kinesin complex	1/10	55/19717	0.0275534	0.0344417	0.00634452	CENPE	1
CC	GO:0005643	nuclear pore	1/10	89/19717	0.0442427	0.0536275	0.00987875	MAD2L1	1
CC	GO:0000784	nuclear chromosome, telomeric region	1/10	125/19717	0.0616323	0.0725086	0.0133569	CDK1	1
CC	GO:0034399	nuclear periphery	1/10	131/19717	0.0645028	0.0737175	0.0135795	ANAPC4	1
CC	GO:0005814	centriole	1/10	139/19717	0.0683177	0.0759086	0.0139832	PLK1	1
CC	GO:0005875	microtubule associated complex	1/10	152/19717	0.0744871	0.0805266	0.0148339	CENPE	1
CC	GO:0000781	chromosome, telomeric region	1/10	161/19717	0.0787367	0.0828808	0.0152675	CDK1	1
CC	GO:0044450	microtubule organizing center part	1/10	185/19717	0.0899832	0.0922905	0.0170009	PLK1	1
MF	GO:0035173	histone kinase activity	2/10	17/17697	3.89084e-05	0.00128398	0.00053243	CCNB1/CDK1	2
MF	GO:0004674	protein serine/threonine kinase activity	3/10	439/17697	0.00159763	0.0263609	0.0109312	BUB1B/CDK1/PLK1	3
MF	GO:0019903	protein phosphatase binding	2/10	140/17697	0.00268231	0.0295054	0.0122351	CDC27/ANAPC4	2
MF	GO:0019902	phosphatase binding	2/10	185/17697	0.00462871	0.0311966	0.0129364	CDC27/ANAPC4	2
MF	GO:0008022	protein C-terminus binding	2/10	187/17697	0.00472675	0.0311966	0.0129364	CDC20/MAD2L1	2
MF	GO:0008017	microtubule binding	2/10	246/17697	0.00804598	0.0417753	0.0173231	CENPE/PLK1	2
MF	GO:0055106	ubiquitin-protein transferase regulator activity	1/10	17/17697	0.00956715	0.0417753	0.0173231	CDC20	1
MF	GO:0008353	RNA polymerase II CTD heptapeptide repeat kinase activity	1/10	18/17697	0.0101274	0.0417753	0.0173231	CDK1	1
MF	GO:0015631	tubulin binding	2/10	336/17697	0.014624	0.0462757	0.0191893	CENPE/PLK1	2
MF	GO:0004693	cyclin-dependent protein serine/threonine kinase activity	1/10	29/17697	0.0162708	0.0462757	0.0191893	CDK1	1
MF	GO:0030332	cyclin binding	1/10	30/17697	0.0168275	0.0462757	0.0191893	CDK1	1
MF	GO:0097472	cyclin-dependent protein kinase activity	1/10	30/17697	0.0168275	0.0462757	0.0191893	CDK1	1
MF	GO:0030544	Hsp70 protein binding	1/10	42/17697	0.0234869	0.0596205	0.024723	CDK1	1
MF	GO:0016538	cyclin-dependent protein serine/threonine kinase regulator activity	1/10	49/17697	0.0273527	0.0644743	0.0267357	CCNB1	1
MF	GO:0001618	virus receptor activity	1/10	74/17697	0.0410471	0.0784717	0.0325401	CDK1	1
MF	GO:0104005	hijacked molecular function	1/10	74/17697	0.0410471	0.0784717	0.0325401	CDK1	1
MF	GO:0043130	ubiquitin binding	1/10	76/17697	0.0421351	0.0784717	0.0325401	BUB3	1
MF	GO:0030295	protein kinase activator activity	1/10	80/17697	0.0443079	0.0784717	0.0325401	CCNB1	1
MF	GO:0003777	microtubule motor activity	1/10	84/17697	0.0464761	0.0784717	0.0325401	CENPE	1
MF	GO:0019209	kinase activator activity	1/10	86/17697	0.0475586	0.0784717	0.0325401	CCNB1	1
MF	GO:0032182	ubiquitin-like protein binding	1/10	96/17697	0.0529544	0.083214	0.0345066	BUB3	1
MF	GO:0042826	histone deacetylase binding	1/10	111/17697	0.0609965	0.0914948	0.0379404	CDC20	1
MF	GO:0031072	heat shock protein binding	1/10	119/17697	0.0652605	0.0936346	0.0388277	CDK1	1
KEGG	hsa04110	Cell cycle	9/9	124/8076	3.53912e-17	3.89304e-16	3.72539e-17	BUB1B/CCNB1/CDK1/CDC20/CDC27/MAD2L1/PLK1/BUB3/ANAPC4	9
KEGG	hsa04114	Oocyte meiosis	7/9	129/8076	7.90135e-12	4.34574e-11	4.15861e-12	CCNB1/CDK1/CDC20/CDC27/MAD2L1/PLK1/ANAPC4	7
KEGG	hsa04914	Progesterone-mediated oocyte maturation	6/9	100/8076	2.52618e-10	9.26265e-10	8.86378e-11	CCNB1/CDK1/CDC27/MAD2L1/PLK1/ANAPC4	6
KEGG	hsa05166	Human T-cell leukemia virus 1 infection	6/9	219/8076	2.91589e-08	8.01871e-08	7.6734e-09	BUB1B/CDC20/CDC27/MAD2L1/BUB3/ANAPC4	6
KEGG	hsa04120	Ubiquitin mediated proteolysis	3/9	140/8076	0.000396789	0.000872936	8.35346e-05	CDC20/CDC27/ANAPC4	3
KEGG	hsa04115	p53 signaling pathway	2/9	73/8076	0.0027847	0.00510529	0.000488545	CCNB1/CDK1	2
KEGG	hsa04068	FoxO signaling pathway	2/9	131/8076	0.00872463	0.0137101	0.00131197	CCNB1/PLK1	2
KEGG	hsa04218	Cellular senescence	2/9	156/8076	0.0122094	0.0167879	0.0016065	CCNB1/CDK1	2
KEGG	hsa05203	Viral carcinogenesis	2/9	204/8076	0.0203363	0.0240514	0.00230157	CDK1/CDC20	2
KEGG	hsa05170	Human immunodeficiency virus 1 infection	2/9	212/8076	0.021865	0.0240514	0.00230157	CCNB1/CDK1	2
KEGG	hsa04540	Gap junction	1/9	88/8076	0.0939454	0.0939454	0.00898999	CDK1	1
